# Supplementary material for: Assessment of Untargeted Metabolomics by Hydrophilic Interaction Liquid Chromatography−Mass Spectrometry to Define Breast Cancer Liquid Biopsy-Based Biomarkers in Plasma Samples
Source: Int J Mol Sci. 2024 May 7;25(10):5098. doi: 10.3390/ijms25105098 (PMC11120904; doi:10.3390/ijms25105098)
Supplement: Supplementary file 1 [file ijms-25-05098-s001.zip]

Archive with 1 entries (1 files):
- ijms-2963287-supplementary.pdf
